# Supplementary material for: Oral Ursodeoxycholic Acid Crosses the Blood Retinal Barrier in Patients with Retinal Detachment and Protects Against Retinal Degeneration in an Ex Vivo Model
Source: Neurotherapeutics. 2021 Feb 3;18(2):1325–38. doi: 10.1007/s13311-021-01009-6 (PMC8423962; doi:10.1007/s13311-021-01009-6)
Supplement: Supplementary file 10 — (XLSX 19 kb) [file 13311_2021_1009_MOESM7_ESM.xlsx]

## Sheet: gsea-H-6 copie
GSEA Hallmark genes set. Albumin vs Albumin and UDCA on rat retinal explants.
	pval	padj	ES	NES	nMoreExtreme	size	leadingEdge
HALLMARK_TNFA_SIGNALING_VIA_NFKB	0.001443	0.00633633	0.782774	2.88234	0	181	Atf3/Fosl1/Myc/Cebpb/Egr1/Gadd45b/Klf10/Zfp36/Ppp1r15a/Pfkfb3/Fos/Sphk1/Phlda1/Nr4a1/Egr2/Bhlhe40/Jun/Nr4a3/Tnfaip2/Dusp1/Socs3/Cd83/Cebpd/Fosb/Lif/Ptx3/Ier3/Irf1/Phlda2/Btg2/Nfil3/Tnfsf9/Nfkbie/Plaur/Icam1/Fosl2/Junb/Inhba/Maff/Kdm6b/Plek/Litaf/Gem/Rel/Tnfaip3/Sik1/Vegfa/Ier5/Nfe2l2/Nfkbia/Rhob/Egr3/Ccrl2/Tiparp/Tlr2/Tnip2/Nr4a2/Ifih1/Cxcl3/Nfkb2/Gadd45a/Dusp5/Tnc/Sod2/F3/Ets2/Bcl3/Birc3/Tap1/If…
HALLMARK_HYPOXIA	0.00145773	0.00633633	0.654599	2.39063	0	167	Hmox1/Atf3/Zfp36/Ppp1r15a/Pfkfb3/Edn2/Fos/Bhlhe40/Adm/Jun/Dusp1/Ier3/Noct/Nfil3/Ddit4/Plaur/Fosl2/Pim1/Maff/Slc2a1/Tnfaip3/Vegfa/Siah2/Anxa2/Bcan/Kdm3a/Angptl4/Slc2a5/Pdk1/Tiparp/Chst3/F3/Rragd/Scarb1/Cdkn1b/P4ha1/Gaa/Pgk1/Ak4/Wsb1/Vldlr/Cdkn1a/Ldha/Col5a1/Akap12/Errfi1/Stc1/Hspa5/Sdc4
HALLMARK_IL6_JAK_STAT3_SIGNALING	0.00164745	0.00633633	0.731239	2.3254	0	65	Hmox1/Il4r/Jun/Socs3/Irf1/Myd88/Pim1/Stat3/Cxcl13/Irf9/Socs1/Fas/Tnfrsf12a/Tlr2/Cxcl3/Map3k8/Csf2ra/Cxcl2/Cxcl2/Ptpn1/Csf1/Cxcl1/Stat1/Pik3r5/Il1b/Stat2/Cxcl10/Il6st/Ebi3/Hax1/Cd14
HALLMARK_P53_PATHWAY	0.00146628	0.00633633	0.608547	2.22679	0	172	Hmox1/Atf3/Ppp1r15a/Fos/Sphk1/Hist1h1c/Jun/Epha2/Lif/Ier3/Trib3/Btg2/Slc3a2/Tnfsf9/Ddit4/Zfp36l1/Ier5/Socs1/Fas/Gadd45a/Tap1/Slc19a2/Rgs16/Hbegf/Tcn2/Cdkn1a/Ctsf/Cdkn2b/Cdkn2b/Sat1/Tspyl2/Cdk5r1/Rhbdf2/Ercc5/Coq8a/App/Zbtb16/Plk2/Plk3/Pdgfa/Ctsd/Rnf19b/Ddit3/Prmt2
HALLMARK_UV_RESPONSE_UP	0.00151745	0.00633633	0.62011	2.21637	0	144	Hmox1/Atf3/Chka/Asns/Fos/Tars/Nr4a1/Fosb/Irf1/Btg2/Icam1/Junb/Cck/Dnajb1/Nfkbia/Rhob/Sod2/Tap1/Ret/Plcl1/Col2a1/Cxcl1/Dnaja1/Cdkn2b/Stip1/Rab27a
HALLMARK_APOPTOSIS	0.00151515	0.00633633	0.609195	2.16557	0	139	Hmox1/Atf3/Gadd45b/Lmna/Jun/Timp1/Ier3/Irf1/Btg2/Ifnb1/Hspb1/Krt18/Smad7/Rhob/Egr3/Bmf/Fas/Bcl2l2/Tnfrsf12a/Gadd45a/Sod2/Cdkn1b/Birc3/Tap1/Lgals3/Cdkn1a/Casp4/Cflar/Dnaja1/Pak1/Sat1/Gch1/Emp1/App/Il1b/Il18/LOC100360940/Ddit3/Ccna1/Casp3/Cd14/Btg3/Mmp2/Casp7/Madd/Sqstm1/Dap3/Dffa/Ccnd2/Gucy2d/Ifngr1/Gpx1/Avpr1a/Nefh/Rara/Il6/Dnm1l
HALLMARK_UNFOLDED_PROTEIN_RESPONSE	0.00154321	0.00633633	0.599793	2.04718	0	104	Atf3/Cebpb/Chac1/Mthfd2/Asns/Tars/Ddit4/Iars/Vegfa/Slc7a5/Herpud1/Hspa9/Slc1a4/Eif4ebp1/Khsrp/Ttc37/Bag3/Eif2ak3/Tspyl2/Hspa5/Cebpg/Arfgap1/Edem1/Nolc1
HALLMARK_INTERFERON_GAMMA_RESPONSE	0.00146628	0.00633633	0.553315	2.01803	0	166	Mthfd2/Il4r/Tnfaip2/Socs3/Irf1/Myd88/Icam1/Pim1/Stat3/RT1-CE7/Tnfaip3/Nfkbia/Irf9/Socs1/Fas/Ifih1/Trim25/Sod2/Rsad2/Tap1/Ifit2/Il10ra/Irf8/RT1-A1/Nfkb1/Ptpn1/Cdkn1a/Stat1/Casp4/Cd86/Ripk2/Oasl/Herc6/Gch1/Usp18/Ifit3/Wars/Cd74/Stat2/Cxcl10/Casp3/Cd40/Peli1/Rnf31/Ripk1/Casp7/Nampt/Isg15/Cmpk2/Sri/Ptgs2/RT1-M3-1/RT1-M3-1/Serping1/Pde4b/Trafd1/Il6/St8sia4
HALLMARK_IL2_STAT5_SIGNALING	0.00147493	0.00633633	0.543084	1.98108	0	160	Myc/Gadd45b/Phlda1/Bhlhe40/Il4r/Cd83/Lif/Ahr/Nfil3/Pim1/Maff/Odc1/Nfkbiz/Scn9a/Rhob/Socs1/Rragd/Cish/P4ha1/Il10ra/Capn3/Irf8/Rgs16/Map3k8/Csf1/Cd86/Ctsz/Myo1c/Dhrs3/Slc1a5/Gsto1/Emp1/Coch/Lrig1/Klf6/Cdc6/Cxcl10/Map6/Casp3/Gabarapl1/Tlr7/Rhoh/Alcam/Rora/Akap2
HALLMARK_INTERFERON_ALPHA_RESPONSE	0.00159744	0.00633633	0.586257	1.9506	0	85	Il4r/Irf1/Irf9/Ccrl2/Ifih1/Trim25/Tmem140/Rsad2/Tap1/Ifit2/Uba7/Csf1/Ripk2/Oasl/Herc6/Ncoa7/Usp18/Ifit3/Wars/Cd74/Nub1/Stat2/Cxcl10/Mov10/Rnf31/Elf1/Gbp2/Isg15/Cmpk2/Cd47/Trafd1/Oas1a/Procr/Irf7
HALLMARK_INFLAMMATORY_RESPONSE	0.00151286	0.00633633	0.535677	1.91332	0	146	Myc/Sphk1/Adm/Il4r/Timp1/Lif/Irf1/Ahr/Btg2/Tnfsf9/Slc7a1/Plaur/Icam1/Inhba/Nlrp3/Nfkbia/Slc7a2/Ccrl2/Tlr2/C3ar1/F3/Ptafr/Il10ra/Rgs16/Hbegf/Sgms2/Nfkb1/Csf1/Il12b/Cdkn1a/PVR/Ripk2/Ldlr/Lpar1/Sele/Gch1/Pik3r5/Irak2/Il1b/Slamf1/Olr1/Il18/Klf6/Gpr183/Pcdh7/Cxcl10/Ebi3/Cd40/Rasgrp1
HALLMARK_ALLOGRAFT_REJECTION	0.00150602	0.00633633	0.537955	1.89785	0	130	Il4r/Timp1/Itgb2/Lif/Ctss/Icam1/Inhba/Aars/Nlrp3/Cxcl13/Degs1/Ache/Socs1/Mtif2/Fas/Tlr2/Bcl3/Tap1/Itgal/Thy1/Irf8/Ccl4/Csf1/Il12b/Stat1/Cdkn2b/Cd86/Ripk2/Spi1/Wars/Cd74/Il1b/Il18/Cd40/Socs5/Gbp2/Ets1/Map4k1/Cd47/Ccnd2/Ifngr1/RT1-M3-1/Bcat1/Il6/St8sia4/Lck/Irf7
HALLMARK_MTORC1_SIGNALING	0.00143266	0.00633633	0.472513	1.7524	0	189	Mthfd2/Ppp1r15a/Asns/Bhlhe40/Itgb2/Insig1/Trib3/Btg2/Nfil3/Ddit4/Shmt2/Slc2a1/Eprs/Slc7a5/Hspa9/Pdk1/Slc1a4/P4ha1/Elovl5/Coro1a/Pgk1/Ak4/Vldlr/Cdkn1a/Hmgcr/Immt/Ldha/Sord/Ldlr/Stip1/Gla/Sla/Stc1/Slc1a5/Hspa5/Wars/Eif2s2/Txnrd1/Gpi/Edem1/Ddit3
HALLMARK_COMPLEMENT	0.00301205	0.0107573	0.470371	1.68763	1	148	Cebpb/Timp1/Irf1/Ctss/F5/C3/Plaur/Pim1/Maff/Plek/C1qa/Tnfaip3/F8/Cxcl3/Dusp5/F3/Cxcl2/Lgals3/Kcnip3/Cxcl1/Casp4/Casp4/Sh2b3/Cdk5r1/Pik3r5/C1qc/Hspa5/Adam9/Olr1/Ctsd/Hspa1b/Casp3/Spock2/Rasgrp1
HALLMARK_CHOLESTEROL_HOMEOSTASIS	0.00325733	0.0108578	0.557617	1.81003	1	71	Atf3/Chka/Trib3/Nfil3/Plaur/Tnfrsf12a/Lgals3/Actg1/Hmgcr/Ldlr/Mal2/Errfi1/Srebf2/Acss2/Antxr2/Fdft1/Alcam/Cyp51
HALLMARK_ESTROGEN_RESPONSE_EARLY	0.00733138	0.0229106	0.435719	1.58914	4	166	Myc/Lad1/Klf10/Fos/Bhlhe40/Sh3bp5/Krt18/Asb13/Slc2a1/Siah2/Slc7a5/Calb2/Egr3/Slc26a2/Slc7a2/Tiparp/Slc1a4/Rps6ka2/Scarb1/Cish/Hspb8/Ret/Elovl5/Slc19a2/Scnn1a/Kcnk5/Gla/Dhrs3/Abca3/Lrig1/Nrip1/Hes1/Il6st/Kdm4b/Mpped2/Fdft1/Akap1/Rasgrp1/Syngr1/Slc24a3/Fkbp4/Elf1/Ptges/Deptor/Reep1
HALLMARK_NOTCH_SIGNALING	0.00968523	0.028486	-0.576605	-1.6774	3	31	Skp1/Notch2/Maml2/St3gal6/Dtx4/Heyl/Psenen/Fzd1/Fzd5/Notch3/Ccnd1/Tcf7l2
HALLMARK_KRAS_SIGNALING_UP	0.0117994	0.0327761	0.433745	1.57103	7	150	Ppp1r15a/Gadd45g/Itgb2/Lif/Ctss/Plaur/Inhba/Plvap/Laptm5/Reln/Tnfaip3/Angptl4/Btc/C3ar1/Birc3/Ptprr/Il10ra/Irf8/Rgs16/Hbegf/Csf2ra/Rbp4/F2rl1/Akap12/Sparcl1/Btbd3/Arg1/Emp1/Trib1/Crot/Il1b/Cxcl10/Adam8/Cab39l/Cbr4/Cbx8/Ptcd2/Ets1/Map4k1/Ccnd2/Ptgs2/Cidea/Dcbld2
HALLMARK_EPITHELIAL_MESENCHYMAL_TRANSITION	0.0253165	0.0666223	-0.334531	-1.33727	7	167	Nt5e/Lox/Sntb1/Pmepa1/Vim/Pdlim4/Slit2/Il15/Mylk/Fmod/PCOLCE2/Htra1/Sparc/Myl9/Tpm2/Pmp22/Cap2/Vcan/Wipf1/Cxcl12/Sgcb/Id2/Bgn/Cald1/Loxl1/Igfbp4/Fbn2/Mmp14/Sfrp1/Loxl2/Pdgfrb/Col5a2/Cdh11/Mgp/Gas1/Tagln/Ctgf/Acta2/Col3a1
HALLMARK_XENOBIOTIC_METABOLISM	0.0349544	0.087386	0.390637	1.39311	22	142	Hmox1/Epha2/Shmt2/Cyp2s1/Fas/Ets2/Elovl5/Irf8/Rbp4/Cyp26a1/Sertad1/Nqo1/Gch1/Slc1a5/Gsto1/Arg1/Crot
HALLMARK_REACTIVE_OXIGEN_SPECIES_PATHWAY	0.0490694	0.116832	0.492256	1.47054	28	44	Sbno2/Junb/Lsp1/Sod2/Srxn1/Ercc2/Nqo1/Ndufs2/Txnrd1/Abcc1/Stk25
HALLMARK_PI3K_AKT_MTOR_SIGNALING	0.0770416	0.175095	0.389214	1.31195	49	94	Trib3/Myd88/Mapk10/Slc2a1/Pdk1/Plcg1/Cdkn1b/Cdkn1a/Sla/Mapk9/Gna14/Stat2/Ddit3/Mapk8/Ripk1/Cab39l/Ppp2r1b/Plcb1/Sqstm1
HALLMARK_TGF_BETA_SIGNALING	0.0873288	0.182749	0.454193	1.38016	50	50	Klf10/Ppp1r15a/Junb/Smad7/Smad1/Skil/Thbs1
HALLMARK_SPERMATOGENESIS	0.0877193	0.182749	0.398813	1.31451	54	79	Adcyap1/Mlf1/Slc2a5/Clvs1/Ezh2/Gfi1/Mllt10/Lpin1/Hspa1l/Ift88/Kif2c/Ccna1/Nos1/Agfg1/Spata6/Art3/Hspa4l/Nefh/Acrbp
HALLMARK_DNA_REPAIR	0.0941176	0.188235	-0.308507	-1.20672	31	136	Mpg/Clp1/Cetn2/Vps37b/Zfp707/Rala/Sec61a1/Supt4h1/Rfc5/Tk2/Pde6g/Bcam/Cant1/Bcap31/Gtf2a2/Rev3l/Rpa3/Pcna/Xpc/Dad1/Tmed2/Dut/Eloa/Ak3/Nme1/Pnp/Mrpl40/Gtf3c5/Znrd1/Cox17/Upf3b/Pom121/Polr2d/Taf13/Polr2k
HALLMARK_MYC_TARGETS_V2	0.0981387	0.188728	0.429252	1.33265	57	56	Myc/Map3k6/Mcm5/Sord/Nolc1/Grwd1/Ipo4/Utp20/Rabepk/Aimp2/Hspd1/Wdr74/Farsa/Noc4l/Pus1/Mcm4
HALLMARK_HEDGEHOG_SIGNALING	0.108659	0.20122	0.47576	1.34534	63	31	L1cam/Vegfa/Ache/Ets2/Thy1/Slit1/Vldlr/Nrp2/Cdk5r1/Dpysl2/Tle1
HALLMARK_KRAS_SIGNALING_DN	0.152799	0.272855	0.343846	1.19508	100	117	Edn2/Btg2/Kcnn1/Ribc2/Msh5/Pax4/Nr4a2/Rsad2/Cacna1f/Tgm1/Pnmt/Col2a1/P2rx6/Il12b/Clstn3/Kcnq2/Mfsd6/Skil/Gpr19/Coq8a/Ptgfr/Zbtb16/Sidt1/Ccna1/Klhdc8a/Nos1/Atp4a/Sptbn2/Ntf3
HALLMARK_UV_RESPONSE_DN	0.161388	0.278255	0.330799	1.16981	106	133	Myc/Bhlhe40/Dusp1/Insig1/Slc7a1/Rbpms/Rgs4/Anxa2/Smad7/F3/Cdkn1b/Nfkb1/Vldlr/Ldlr/Lpar1/Bdnf/Ptgfr/Mrps31/Mapk14/Abcc1/Ddah1/Mmp16/Cdk13/Col11a1/Efemp1/Ptpn21/Sri/Map1b/Dlc1/Runx1/Serpine1
HALLMARK_G2M_CHECKPOINT	0.168622	0.281036	0.323166	1.17864	114	166	Myc/Slc7a1/Odc1/Slc7a5/Hspa8/Lmnb1/Tpx2/Cdkn1b/Mcm5/Bcl3/Ezh2/Kif11/Cdc20/Nsd2/Orc5/Tacc3/Nolc1/Cdc6/Kif2c/Mapk14/Fbxo5/Meis2/Gins2/Rasal2/Ccna2
HALLMARK_ADIPOGENESIS	0.189928	0.303376	0.312379	1.1491	131	175	Pfkfb3/C3/Esyt1/Lama4/Angptl4/Gadd45a/Scarb1/Acadm/Hspb8/Sowahc/Ubc/Immt/Ghitm/Pim3/Sparcl1/Slc1a5/Reep5/Tank/Sncg/Abcb8/Dgat1/Fzd4/Ppp1r15b/Nkiras1/Ywhag/Araf/Ptcd3/Acads/Cdkn2c/Ifngr1/Cidea/Slc5a6/Cs/Bcl6/Rmdn3/Tkt/Rnf11l1/Retsat
HALLMARK_E2F_TARGETS	0.194161	0.303376	0.311208	1.13932	132	171	Myc/Mthfd2/Lmnb1/Cdkn1b/Mcm5/Ezh2/Wdr90/Pan2/Cdkn1a/Cdkn2b/Nbn/Cdc20/Tacc3/Ctps1/Rad1/Nolc1/Kif2c/Pold1/Prkdc/Rfc1/Pms2/Tfrc
HALLMARK_ANGIOGENESIS	0.218362	0.330852	-0.421789	-1.20959	87	28	Thbd/Vcan/S100a4/Col5a2/Col3a1
HALLMARK_WNT_BETA_CATENIN_SIGNALING	0.297723	0.406836	0.393864	1.12874	169	35	Myc/Numb/Hdac11/Ccnd2/Axin2/Ncstn/Hdac5
HALLMARK_ESTROGEN_RESPONSE_LATE	0.300885	0.406836	0.294745	1.07518	203	160	Zfp36/Fos/Mest/Siah2/Slc7a5/Egr3/Slc26a2/Slc1a4/Rps6ka2/Impa2/Scarb1/Cish/Hspb8/Ret/Elovl5/Th/Scnn1a/Sord/Kcnk5/Gla/Cdc20/Llgl2/Abca3/Chst8/Nrip1/Cdc6/Ccna1/Il6st/Fdft1/Slc24a3/Nab2/Btg3/Fkbp4/Ptges/Gins2
HALLMARK_MYOGENESIS	0.301059	0.406836	0.298791	1.06722	198	146	Gadd45b/Klf5/Sphk1/Bhlhe40/Cryab/Pde4dip/Lsp1/Ache/Bdkrb2/Hspb8/Gaa/Hbegf/Cdkn1a/Myo1c/Nqo1/Sh2b1/Lpin1
HALLMARK_FATTY_ACID_METABOLISM	0.278107	0.406836	-0.27923	-1.08082	93	131	Decr1/Ehhadh/Bckdhb/Hadhb/Hsd17b10/Eci2/D2hgdh/Idi1/Hmgcs2/Hsd17b11/Rdh16/Pdhb/Ugdh/Hadh/Bmpr1b/Tp53inp2/Rdh11/Cpt2/Car2/Acss1/Mgll/Prdx6/Ptprg/Uros/Aadat/Reep6/Aoc3/Car6/Glul
HALLMARK_ANDROGEN_RESPONSE	0.351124	0.462005	-0.284182	-1.03993	124	93	Idi1/Iqgap2/Gnai3/Pmepa1/Pias1/Spcs3/Ccnd3/Scd/Bmpr1b/Dbi/Gpd1l/Maf/Aldh1a3/Tnfaip8/Fads1/Cdk6/Ccnd1/Krt19/Scd2
HALLMARK_APICAL_SURFACE	0.393526	0.491908	0.376299	1.05167	230	30	Plaur/Hspb1/Thy1/App/Scube1/Flot2/Crocc
HALLMARK_BILE_ACID_METABOLISM	0.390501	0.491908	-0.280889	-1.0131	147	81	Aldh9a1/Abcd1/Abca9/Tfcp2l1/Rxra/Phyh/Klf1/Slc35b2/Abcd3/Lipe/Pex12/Idi1/Hsd17b11/Slc29a1/Hsd3b7/Cyp7b1/Dio2/Sult2b1/Fads1/Nudt12/Dio1
HALLMARK_COAGULATION	0.412698	0.503291	0.311284	1.03161	259	82	Timp1/C3/Maff/Plek/C1qa/F8/Fgg/F3
HALLMARK_APICAL_JUNCTION	0.428135	0.509684	-0.249841	-1.00601	139	169	Slit2/Gamt/Src/Cercam/Nrap/Hadh/Acta1/Jam3/Cdk19/Sorbs3/Cdh15/Myl9/Adamts5/Vcan/Gnai2/Msn/Akt2/Slc30a3/Cldn5/Icam2/Cldn9/Cdh11/Vwf/Pard6g
HALLMARK_MYC_TARGETS_V1	0.476395	0.541358	0.263921	0.980373	332	193	Myc/Iars/Eprs/Odc1/Hsp90ab1/Mcm5/Pgk1/Ldha/Cdc20/Eif2s2/Cstf2/Ctps1/Nolc1/Cct4/Ifrd1/Ruvbl2/Psmd3/Rps10l1/Cct3/Ccna2/Cct7/Snrpg/Cops5/Srsf7/Srpk1/Aimp2/Got2/Hspd1/Prpf31/Cnbp/Tcp1/Etf1/Hnrnpr/Mcm7
HALLMARK_PANCREAS_BETA_CELLS	0.468697	0.541358	0.365423	0.964232	276	23	Pax4/Sst/Isl1/Pax6/Neurod1/Akt3/Mafb/Abcc8
HALLMARK_GLYCOLYSIS	0.517595	0.575106	0.265477	0.968238	352	166	Ier3/Ddit4/Vegfa/Angptl4/Rragd/P4ha1/Hs6st2/Abcb6/Pgk1/Ak4/Vldlr/Ldha/Col5a1/Stc1/Hspa5/B3gat1/Gpc1/Slc16a3/Tgfbi/Hax1/Agrn/Slc25a13/Fkbp4
HALLMARK_HEME_METABOLISM	0.832095	0.904451	0.229702	0.835686	559	159	Asns/Btg2/C3/Slc30a1/Slc2a1/Acp5/Gde1/Abcb6/Htra2/Fbxo34
HALLMARK_PEROXISOME	0.964174	0.998547	0.206901	0.695351	618	88	Aldh1a1/Sod2/Elovl5/Pex6/Cacna1b/Pex11b/Dhrs3/Rxrg/Ctps1/Sema3c/Gnpat
HALLMARK_MITOTIC_SPINDLE	0.992743	0.998547	0.18538	0.683529	683	183	Rhof/Lmnb1/Tpx2/Arhgap29/Clip2/Kif11/Vcl/Bcr/Mid1ip1/Kifap3/Bcar1/Wasf2/Kif2c/Palld/Fbxo5/Arfgef1/Stk38l/Rfc1/Rasal2/Als2/Dync1h1/Atg4b/Kif15/Cd2ap/Clasp1/Shroom1/Rhot2/Tuba4a/Sptan1/Dlg1/Alms1/Rab3gap1/Pxn/Epb41l2/Arhgef11/Nek2/Flnb/Lrpprc/Rapgef6/Kif4a/Rictor/Cep131/Synpo/Arfip2
HALLMARK_PROTEIN_SECRETION	0.968847	0.998547	0.202661	0.6811	621	88	Krt18/Golga4/Gla/Tmx1/Sec24d/Atp1a1/Arfgef1/Galc/Lman1/Sgms1/Dnm1l/Igf2r/Cd63/Rab22a/Arfgef2/Cltc/Rab2a/Sod1/Snx2/Ica1
HALLMARK_OXIDATIVE_PHOSPHORYLATION	0.998547	0.998547	0.179301	0.657533	686	176	Tcirg1/Hspa9/Acadm/Htra2/Immt/Ldha/Slc25a12/Ndufs2/Mtrf1/Gpi/Acadsb/Ndufs1/Pdha1/Cox11/Cox11/Atp1b1/Casp7/Pmpca/Abcb7/Idh3B/Got2/Cs/Rhot2/Retsat/Ldhb/Dlst/Timm50/Tomm70/Lrpprc/Mrps30/Acadvl/Opa1/Pdk4/Aco2
